# Supplementary material for: Vitamin D levels, brain volume, and genetic architecture in patients with psychosis
Source: PLoS One. 2018 Aug 24;13(8):e0200250. doi: 10.1371/journal.pone.0200250 (PMC6108467; doi:10.1371/journal.pone.0200250)
Supplement: S1 Dataset — Including legend. (XLSX) [file pone.0200250.s001.xlsx]

## Sheet: Dataset
Patients	Diagnosis	Gender	sienax_GM_normalised	sienax_WM_normalised	sienax_WholeBrain_normalised	sienax_Peripheralgray_normalised	sienax_VentricularCSF_normalised	Vitamin_D_nmog/l	PCA1	PCA2	PCA3	PCA4	CPZ_total_SGA	CPZ_total_curr	CPZ_total_FGA	rs10741657	rs12785878	rs6013897	rs6599638	rs2060793	rs1790349	rs10898193	rs11234042	rs1544410	rs7041	rs2282679	rs1544410_interaction	VitDx1544410	rs6013897_interaction	VitDx6013897	GenderxBMI	Patient_interaction	PatientrsXrs6013897	PatientrsXrs1544410	PatxVitD
0	0	1	654097	590566	1.24466e+06	512258	24331.7	52	-0.000773395	0.00536407	0.00981946	0.0101832	#NULL!	#NULL!	#NULL!	2	1	0	2	2	1	1	1	0	2	0	1	52	1	52	23.5	1	1	1	52
0	0	2	583266	461843	1.04511e+06	454977	14006.3	58	-0.00347537	0.000265526	0.0033592	0.00391172	#NULL!	#NULL!	#NULL!	0	2	0	1	0	1	0	0	0	0	0	1	58	1	58	42	1	1	1	58
0	0	2	663013	587237	1.25025e+06	506423	26590	48	-0.00384537	-0.000466079	0.00245126	0.0015062	#NULL!	#NULL!	#NULL!	1	1	0	1	1	0	0	0	1	2	1	2	96	1	48	54.2	1	1	2	48
0	0	1	688389	689760	1.37815e+06	527831	33834.7	59	0.00356968	0.00170402	0.00066797	-0.000823073	#NULL!	#NULL!	#NULL!	1	2	0	1	1	0	0	0	1	0	0	2	118	1	59	26.3	1	1	2	59
0	0	2	667695	519500	1.18719e+06	525269	28352	50	0.0038142	0.0017344	-0.00150886	-0.00410285	#NULL!	#NULL!	#NULL!	1	2	0	0	1	0	0	0	1	1	1	2	100	1	50	45	1	1	2	50
0	0	2	554183	447301	1.00148e+06	440918	24801.5	47	0.00337931	0.00133565	-0.00172944	-0.00522998	#NULL!	#NULL!	#NULL!	1	1	0	2	1	1	1	1	1	1	1	2	94	1	47	51	1	1	2	47
0	0	2	559234	444704	1.00394e+06	439939	26707.3	81	0.00174127	0.00104989	-0.00218946	-0.00229982	#NULL!	#NULL!	#NULL!	2	1	0	0	2	0	0	0	2	0	0	3	243	1	81	42.8	1	1	3	81
0	0	1	706659	528989	1.23565e+06	551976	22791.2	32	-0.00396994	0.00183199	0.00381855	0.00781197	#NULL!	#NULL!	#NULL!	1	2	1	2	1	0	0	0	1	0	0	2	64	2	64	23	1	2	2	32
0	0	2	653249	537673	1.19092e+06	513394	19971.8	31	0.010715	-0.00338757	-0.00317306	-0.00422244	#NULL!	#NULL!	#NULL!	2	2	1	0	2	0	0	0	1	2	2	2	62	2	62	44.2	1	2	2	31
0	0	2	657700	506828	1.16453e+06	520260	20546.2	39	0.000173613	0.00147098	-0.0045718	0.000415685	#NULL!	#NULL!	#NULL!	1	1	0	1	1	1	1	1	1	2	1	2	78	1	39	39.2	1	1	2	39
0	0	1	683128	578074	1.2612e+06	532086	29031	42	0.00287703	-0.0024148	0.00462176	0.00178678	#NULL!	#NULL!	#NULL!	1	2	1	1	1	0	0	0	0	1	1	1	42	2	84	25.3	1	2	1	42
0	0	2	566283	469962	1.03624e+06	436872	19697.6	76	-0.00171411	0.00075948	0.0025952	-0.00210214	#NULL!	#NULL!	#NULL!	1	2	0	2	1	0	0	0	0	2	1	1	76	1	76	47.6	1	1	1	76
0	0	1	690747	528846	1.21959e+06	534433	23691.9	33	-6.29788e-05	-0.00347482	-0.00531696	-0.000548564	#NULL!	#NULL!	#NULL!	0	1	0	2	0	1	1	1	0	1	0	1	33	1	33	22.6	1	1	1	33
0	0	1	602771	574745	1.17752e+06	474416	28130.3	49	-0.00760919	0.00206702	-0.00900255	0.00345034	#NULL!	#NULL!	#NULL!	2	2	1	0	2	0	0	0	1	0	0	2	98	2	98	25.7	1	2	2	49
0	0	1	675414	597471	1.27289e+06	518628	21825.4	32	-0.00501528	-0.000360554	0.00377623	0.00302304	#NULL!	#NULL!	#NULL!	0	2	0	0	0	0	0	0	0	2	2	1	32	1	32	26.9	1	1	1	32
0	0	2	558673	450982	1.00966e+06	435553	19619.3	86	0.0155733	-0.00279019	-0.00880819	-0.00534698	#NULL!	#NULL!	#NULL!	1	1	1	1	1	1	1	1	0	0	0	1	86	2	172	41.2	1	2	1	86
0	0	1	702356	592785	1.29514e+06	537034	25467.4	44	-0.00408676	0.00400267	0.00342407	0.00557367	#NULL!	#NULL!	#NULL!	0	2	1	0	0	0	0	0	0	1	0	1	44	2	88	24.4	1	2	1	44
0	0	2	548234	467093	1.01533e+06	424787	18301	54	0.000494354	-0.00142888	-0.00187404	-0.00608997	#NULL!	#NULL!	#NULL!	1	1	1	1	1	0	0	0	1	1	1	2	108	2	108	43.6	1	2	2	54
0	0	1	656991	597977	1.25497e+06	509736	28430.3	28	-0.000757104	0.00775659	0.00937213	0.0168559	#NULL!	#NULL!	#NULL!	2	2	1	0	2	0	0	0	0	1	1	1	28	2	56	29.9	1	2	1	28
0	0	1	685600	581498	1.2671e+06	533056	19958.9	18	0.00489579	-0.00588544	-0.00201069	-0.00488321	#NULL!	#NULL!	#NULL!	1	2	1	0	1	0	0	0	1	1	1	2	36	2	36	24.6	1	2	2	18
0	0	1	610547	534759	1.14531e+06	481488	22360.5	53	-0.00819484	0.00151706	-0.0118716	0.00800334	#NULL!	#NULL!	#NULL!	0	1	1	2	0	0	0	0	1	1	1	2	106	2	106	24.3	1	2	2	53
0	0	1	661325	602767	1.26409e+06	511028	29069.9	24	-0.00648373	-0.00773576	0.00390177	-0.00403167	#NULL!	#NULL!	#NULL!	0	0	1	2	0	2	2	2	1	2	0	2	48	2	48	23.5	1	2	2	24
0	0	1	685613	599720	1.28533e+06	541084	18888.5	38	-0.00127135	-0.00638097	0.00144809	-0.00281578	#NULL!	#NULL!	#NULL!	0	2	0	1	0	0	0	0	0	0	0	1	38	1	38	24.3	1	1	1	38
0	0	1	777370	714909	1.49228e+06	607245	32516	48	0.000794688	-0.00111083	0.000568654	-0.0039531	#NULL!	#NULL!	#NULL!	1	1	0	0	1	1	1	1	2	2	1	3	144	1	48	21.4	1	1	3	48
0	0	2	558863	434723	993586	436068	10978	53	-0.00102427	0.00560003	-0.000705842	0.00218053	#NULL!	#NULL!	#NULL!	1	1	0	0	1	1	1	1	1	0	0	2	106	1	53	53.6	1	1	2	53
0	0	1	645339	615838	1.26118e+06	510496	20154.6	35	0.00352241	0.00256182	0.00200261	-0.0013204	#NULL!	#NULL!	#NULL!	0	0	1	1	0	1	1	1	2	1	0	3	105	2	70	23.6	1	2	3	35
0	0	1	704458	603946	1.3084e+06	547960	24357.8	60	-0.00832866	-0.00822819	-0.00185624	-0.00437625	#NULL!	#NULL!	#NULL!	0	1	1	1	0	1	1	1	1	1	0	2	120	2	120	23.7	1	2	2	60
0	0	1	733484	620102	1.35359e+06	576491	31080.2	40	-0.000918999	-0.000922983	-0.00351864	-0.00773008	#NULL!	#NULL!	#NULL!	0	1	0	1	0	2	1	1	1	0	0	2	80	1	40	22.8	1	1	2	40
0	0	1	714648	610795	1.32544e+06	582052	34487.1	34	0.00443751	0.00156988	-0.00332371	-0.00869397	#NULL!	#NULL!	#NULL!	2	1	1	2	2	0	0	0	1	1	1	2	68	2	68	25.1	1	2	2	34
0	0	1	684312	625467	1.30978e+06	544210	17700.4	42	-0.00435078	-0.00198851	0.00237229	0.00230548	#NULL!	#NULL!	#NULL!	1	0	0	1	1	1	1	1	1	1	0	2	84	1	42	28.8	1	1	2	42
0	0	1	670723	540724	1.21145e+06	543061	27882.1	29	-0.0024117	0.00525958	-0.00687089	-0.00136207	#NULL!	#NULL!	#NULL!	0	0	1	0	0	1	1	1	2	1	0	3	87	2	58	29.8	1	2	3	29
0	0	2	661329	549343	1.21067e+06	534031	17491.7	20	-0.000512209	0.00573942	0.0128592	0.0138826	#NULL!	#NULL!	#NULL!	0	1	1	1	0	0	0	0	1	1	1	2	40	2	40	41.8	1	2	2	20
0	0	1	589022	569324	1.15835e+06	470014	33638.6	31	-6.29656e-05	-0.00237203	-0.00138378	0.000469	#NULL!	#NULL!	#NULL!	2	2	0	0	2	1	0	0	2	1	1	3	93	1	31	24.3	1	1	3	31
0	0	1	620168	604516	1.22468e+06	492805	25049.5	23	0.00264979	0.00370421	-0.00254814	-0.00221928	#NULL!	#NULL!	#NULL!	0	1	1	1	0	#NULL!	1	0	1	2	0	2	46	2	46	27.2	1	2	2	23
0	0	2	608746	502909	1.11165e+06	487440	13901.9	44	0.0019611	-0.00261582	-0.00287917	-0.0068331	#NULL!	#NULL!	#NULL!	1	0	0	0	1	2	2	2	2	2	0	3	132	1	44	51.8	1	1	3	44
0	0	2	657622	546484	1.20411e+06	527818	20337.3	57	0.00439507	-0.00256009	-0.00429294	-0.00542928	#NULL!	#NULL!	#NULL!	1	1	0	2	1	0	0	0	2	1	0	3	171	1	57	0	1	1	3	57
0	0	2	538101	440735	978836	425894	12661.8	62	0.00172519	-0.00785633	0.00286735	-0.00359267	#NULL!	#NULL!	#NULL!	1	1	0	2	1	0	0	0	1	1	0	2	124	1	62	44	1	1	2	62
0	0	2	620602	553076	1.17368e+06	505066	24775.5	40	-0.000266971	0.00434389	-0.00223806	-0.00223302	#NULL!	#NULL!	#NULL!	1	1	1	1	1	0	0	0	2	1	1	3	120	2	80	41.4	1	2	3	40
0	0	2	573101	488044	1.06114e+06	443897	19071.2	40	0.00159417	-0.00232606	-0.00146349	-0.00593894	#NULL!	#NULL!	#NULL!	0	0	0	0	0	1	2	2	1	0	0	2	80	1	40	62.6	1	1	2	40
0	0	2	647475	595079	1.24255e+06	517163	20363.3	41	-0.000882501	0.00159593	0.00362927	0.00927859	#NULL!	#NULL!	#NULL!	0	2	0	0	0	0	0	0	0	1	1	1	41	1	41	44.8	1	1	1	41
0	0	1	661690	566440	1.22813e+06	510349	23130.6	39	-0.00454514	0.000963173	0.00393229	0.00125366	#NULL!	#NULL!	#NULL!	1	1	1	1	1	0	0	0	2	1	1	3	117	2	78	24	1	2	3	39
0	0	1	618823	510702	1.12952e+06	477637	17922.3	70	0.000741247	-0.000100834	0.000617548	-0.00331129	#NULL!	#NULL!	#NULL!	1	2	0	2	1	0	0	0	1	1	1	2	140	1	70	23.3	1	1	2	70
0	0	1	677325	613786	1.29111e+06	521767	22567.5	55	0.0024299	-0.00400908	-0.000383439	-0.00904632	#NULL!	#NULL!	#NULL!	0	2	1	1	0	0	0	0	0	1	1	1	55	2	110	24.1	1	2	1	55
0	0	2	652831	572787	1.22562e+06	522544	24344.8	79	-0.01061	0.00715097	-0.021889	0.00595267	#NULL!	#NULL!	#NULL!	1	2	1	1	1	0	0	0	2	1	1	3	237	2	158	66	1	2	3	79
0	0	1	701673	651065	1.35274e+06	548765	40374.2	45	-0.00222585	8.61495e-05	0.0040533	0.00900643	#NULL!	#NULL!	#NULL!	0	2	1	1	0	0	0	0	1	1	1	2	90	2	90	31.1	1	2	2	45
0	0	1	609546	558128	1.16767e+06	485368	25010.5	41	0.00446991	-0.000192979	-0.00454952	-0.00525981	#NULL!	#NULL!	#NULL!	1	1	1	0	1	1	1	1	1	1	1	2	82	2	82	22.7	1	2	2	41
0	0	2	599373	476332	1.07571e+06	480927	19423.5	38	0.0122173	-0.00622426	-0.00313377	0.00311396	#NULL!	#NULL!	#NULL!	0	1	1	1	0	0	0	0	0	2	1	1	38	2	76	41	1	2	1	38
0	0	1	640705	530690	1.17139e+06	500588	30414.6	72	-0.000145657	0.00386021	0.00291611	-0.00345837	#NULL!	#NULL!	#NULL!	1	2	0	2	1	0	0	0	2	1	0	3	216	1	72	21.7	1	1	3	72
0	0	2	684390	522215	1206605	553908	29435.4	73	-0.00431667	0.0226312	0.00149856	-0.0144321	#NULL!	#NULL!	#NULL!	0	2	0	0	0	0	0	0	0	2	2	1	73	1	73	0	1	1	1	73
0	0	2	658953	548247	1.2072e+06	525625	19789.1	45	-0.00803255	-0.00886175	0.00538079	-0.00527834	#NULL!	#NULL!	#NULL!	1	1	0	1	1	1	1	1	1	2	2	2	90	1	45	50.2	1	1	2	45
0	0	2	708004	567758	1.27576e+06	550136	16982.5	47	0.00312807	-0.000326709	0.00289608	0.0038256	#NULL!	#NULL!	#NULL!	0	1	0	2	0	1	1	1	2	1	1	3	141	1	47	46.6	1	1	3	47
0	0	2	651639	537187	1.18883e+06	525243	16251.5	42	-0.0153058	0.0027577	-0.0224701	0.0129456	#NULL!	#NULL!	#NULL!	0	1	0	1	0	1	1	1	0	1	0	1	42	1	42	46.2	1	1	1	42
0	0	1	694624	662748	1.35737e+06	541599	23626.7	70	0.0197484	-0.00453335	-0.0073059	-0.00409495	#NULL!	#NULL!	#NULL!	2	0	0	1	2	0	0	0	#NULL!	1	0	#NULL!	#NULL!	1	70	22.9	1	1	#NULL!	70
0	0	1	718316	642711	1.36103e+06	568032	25558.6	80	0.0109661	-0.0106285	-0.00946077	-0.00396361	#NULL!	#NULL!	#NULL!	1	2	1	0	1	0	0	0	2	1	0	3	240	2	160	25.6	1	2	3	80
0	0	2	642075	494114	1.13619e+06	504661	26707.4	56	-0.00202024	-2.00574e-05	0.000385726	-0.00237242	#NULL!	#NULL!	#NULL!	0	2	0	0	0	0	0	0	0	1	1	1	56	1	56	50.4	1	1	1	56
0	0	1	655742	606283	1.26202e+06	516827	27399.3	98	-0.00876829	0.00439756	-0.015684	0.00139694	#NULL!	#NULL!	#NULL!	1	1	0	2	1	1	1	1	0	1	1	1	98	1	98	24.6	1	1	1	98
0	0	1	732732	617939	1.35067e+06	586024	26015.6	85	0.0113056	-0.00719609	-0.0100266	-0.00256048	#NULL!	#NULL!	#NULL!	2	2	1	2	2	0	0	0	0	0	0	1	85	2	170	24.8	1	2	1	85
0	0	2	559799	507207	1.06701e+06	431039	31393.7	77	-0.00541179	-0.00915619	0.00150589	-0.00704675	#NULL!	#NULL!	#NULL!	1	2	2	0	1	0	0	0	0	0	0	1	77	3	231	45.6	1	3	1	77
0	0	1	781404	595813	1.37722e+06	619529	23350.6	55	0.00420853	-0.00457395	2.78933e-05	0.00401537	#NULL!	#NULL!	#NULL!	2	1	2	2	2	1	1	1	1	0	0	2	110	3	165	21.4	1	3	2	55
0	0	2	644673	540989	1.18566e+06	509961	33847.7	68	-0.0106507	-0.0104787	0.00193073	-0.00308864	#NULL!	#NULL!	#NULL!	0	0	1	2	0	1	1	1	0	1	1	1	68	2	136	0	1	2	1	68
0	0	1	712586	643207	1.35579e+06	561505	30009.8	57	0.00253145	0.00114268	-0.0079267	-0.00809273	#NULL!	#NULL!	#NULL!	2	1	1	1	2	1	1	1	0	1	1	1	57	2	114	29.2	1	2	1	57
0	0	1	688219	583047	1.27127e+06	541276	24449.2	67	0.00173519	0.00301581	0.0046469	-0.00318855	#NULL!	#NULL!	#NULL!	1	2	1	1	1	0	0	0	1	0	0	2	134	2	134	20	1	2	2	67
0	0	1	711898	605473	1.31737e+06	571064	15925.3	75	-0.00706095	0.00211203	-0.00640611	0.0059586	#NULL!	#NULL!	#NULL!	0	2	0	0	0	0	0	0	1	0	0	2	150	1	75	22.2	1	1	2	75
0	0	2	625093	549761	1.17485e+06	499622	19736.9	63	0.000424054	-0.00176871	0.00245097	-0.00184108	#NULL!	#NULL!	#NULL!	0	2	0	1	0	0	0	0	0	1	1	1	63	1	63	55.2	1	1	1	63
0	0	2	671080	583191	1.25427e+06	537308	27608.1	67	0.00153097	0.00203199	-0.00406651	-0.00442643	#NULL!	#NULL!	#NULL!	1	2	0	0	1	0	0	0	1	1	1	2	134	1	67	36.6	1	1	2	67
0	0	2	671237	556340	1.22758e+06	537373	21473	65	0.00240581	0.00193165	-0.000292815	-0.00075785	#NULL!	#NULL!	#NULL!	1	2	0	1	1	0	0	0	1	1	1	2	130	1	65	46	1	1	2	65
0	0	1	629413	537269	1.16668e+06	490394	26198.4	64	0.00429293	0.0011941	0.00229787	0.00563844	#NULL!	#NULL!	#NULL!	1	1	0	2	1	0	0	0	1	2	0	2	128	1	64	23.2	1	1	2	64
0	0	1	710684	699537	1.41022e+06	564955	26237.5	65	-0.00763941	-0.00720844	0.00846571	-0.00483567	#NULL!	#NULL!	#NULL!	0	2	0	2	0	0	0	0	1	1	1	2	130	1	65	0	1	1	2	65
0	0	1	757111	600901	1.35801e+06	594531	35400.8	42	0.00462104	0.00179091	-0.00325337	0.00189823	#NULL!	#NULL!	#NULL!	0	1	1	0	0	1	1	1	1	2	2	2	84	2	84	19.8	1	2	2	42
0	0	1	701203	599791	1.30099e+06	553895	63309	54	-0.00192552	0.000300378	0.00371288	0.00285116	#NULL!	#NULL!	#NULL!	1	2	1	2	1	1	0	0	0	1	0	1	54	2	108	25.4	1	2	1	54
0	0	1	650223	596866	1.24709e+06	503290	14889	52	0.000676302	-0.000916227	-0.00272961	-0.00130555	#NULL!	#NULL!	#NULL!	2	2	0	0	2	0	0	0	2	2	2	3	156	1	52	27.1	1	1	3	52
0	0	1	663927	555779	1.21971e+06	529019	15442.3	53	-0.00785918	-0.00657348	0.00725794	2.07692e-05	#NULL!	#NULL!	#NULL!	1	1	1	1	1	0	0	0	1	1	0	2	106	2	106	24.4	1	2	2	53
0	0	1	669927	553752	1.22368e+06	530086	11343.4	81	0.00311214	-0.000209837	-0.000202223	-0.00413432	#NULL!	#NULL!	#NULL!	0	1	0	2	0	0	0	0	1	0	0	2	162	1	81	25.2	1	1	2	81
0	0	1	672164	615302	1287466	536890	18953.7	56	-0.00044212	0.00282648	0.00405478	-0.00269301	#NULL!	#NULL!	#NULL!	0	1	0	1	0	1	1	1	1	0	0	2	112	1	56	25.8	1	1	2	56
0	0	1	698806	622195	1.321e+06	544278	46822.9	94	-0.00335828	-0.00224055	0.00371575	0.00169381	#NULL!	#NULL!	#NULL!	0	1	1	1	0	1	1	1	0	0	0	1	94	2	188	23.9	1	2	1	94
0	0	2	670323	571717	1.24204e+06	527400	20402.6	67	-0.00719075	-0.00900299	0.00455333	-0.00451105	#NULL!	#NULL!	#NULL!	0	2	#NULL!	2	0	0	0	0	0	2	0	1	67	#NULL!	#NULL!	49	1	#NULL!	1	67
0	0	2	575467	532508	1.10797e+06	459277	34931.4	91	-0.00172049	-0.00279158	0.00331187	0.00503606	#NULL!	#NULL!	#NULL!	1	2	0	1	1	0	0	0	1	2	1	2	182	1	91	45.6	1	1	2	91
0	0	1	696321	666768	1.36309e+06	548439	22726	61	0.00419184	-0.00130314	-0.000335658	-0.00329455	#NULL!	#NULL!	#NULL!	0	1	0	1	0	0	0	0	1	0	0	2	122	1	61	27.8	1	1	2	61
0	0	2	676359	571862	1.24822e+06	524482	13104.5	62	0.00287713	-0.00031761	-0.000730379	-0.00424518	#NULL!	#NULL!	#NULL!	1	2	1	1	1	0	0	0	1	2	0	2	124	2	124	39	1	2	2	62
0	0	1	659228	541315	1.20054e+06	517584	21329.4	32	0.00180368	0.000182669	-0.00285368	-0.0026802	#NULL!	#NULL!	#NULL!	0	2	1	0	0	0	0	0	1	2	#NULL!	2	64	2	64	33.7	1	2	2	32
0	0	1	675349	627808	1.30316e+06	545884	42698	64	0.00520821	-0.00281455	-0.00226731	0.00268746	#NULL!	#NULL!	#NULL!	1	1	0	0	1	0	0	0	1	1	0	2	128	1	64	30	1	1	2	64
0	0	2	651931	558533	1.21046e+06	503225	20768.1	69	0.0011279	-0.00312061	0.000589024	-0.00321069	#NULL!	#NULL!	#NULL!	1	1	1	1	1	1	1	1	0	2	1	1	69	2	138	47.4	1	2	1	69
0	0	1	663096	637328	1.30042e+06	515368	20259.1	64	0.0054086	0.000991341	-0.00390446	-0.00837199	#NULL!	#NULL!	#NULL!	2	2	1	1	2	0	0	0	1	1	0	2	128	2	128	0	1	2	2	64
0	0	2	607014	513733	1.12075e+06	473607	14554.6	47	0.00891775	-0.00135935	-0.00520152	-0.00178797	#NULL!	#NULL!	#NULL!	1	1	0	1	1	1	1	1	0	0	0	1	47	1	47	40.6	1	1	1	47
0	0	2	651457	532227	1.18368e+06	517529	18718.6	55	0.00935606	0.000827205	0.00132628	0.00591471	#NULL!	#NULL!	#NULL!	2	0	0	2	2	2	2	2	1	1	1	2	110	1	55	55	1	1	2	55
0	0	2	728424	548025	1.27645e+06	576664	29879.4	46	-0.0124334	0.00440519	-0.0152712	0.00965344	#NULL!	#NULL!	#NULL!	0	1	0	1	0	1	1	1	0	2	1	1	46	1	46	43.8	1	1	1	46
0	0	2	574458	442931	1.01739e+06	456650	18614.3	52	0.0076452	0.000488939	-0.000460931	-0.00242638	#NULL!	#NULL!	#NULL!	1	2	0	2	1	0	0	0	2	2	1	3	156	1	52	38	1	1	3	52
0	0	1	737679	634609	1.37229e+06	583504	20872.5	24	-0.00885183	-0.00994162	0.0054324	-0.00457384	#NULL!	#NULL!	#NULL!	0	2	1	1	0	0	0	0	1	2	2	2	48	2	48	29.5	1	2	2	24
0	0	1	685804	539240	1.22504e+06	548142	19567.2	49	0.00102327	0.00178185	-0.00439965	-0.00599436	#NULL!	#NULL!	#NULL!	0	2	0	0	0	0	0	0	1	0	0	2	98	1	49	25.5	1	1	2	49
0	0	1	635140	568006	1.20315e+06	482206	21707.8	63	0.00327992	0.00269918	0.00529548	-0.00116609	#NULL!	#NULL!	#NULL!	2	2	0	0	2	0	0	0	1	0	0	2	126	1	63	29.6	1	1	2	63
0	0	1	716123	605652	1.32178e+06	560957	16173.2	57	0.00497196	0.00684081	0.00808497	0.0124022	#NULL!	#NULL!	#NULL!	0	1	1	1	0	1	1	1	1	0	0	2	114	2	114	23.7	1	2	2	57
0	0	1	734585	659319	1.3939e+06	575842	36027.6	60	-0.00328294	-0.00436987	0.00850216	-0.00281527	#NULL!	#NULL!	#NULL!	0	1	1	0	0	1	1	1	2	1	1	3	180	2	120	25.2	1	2	3	60
0	0	2	616216	583439	1.19966e+06	482000	27138.2	48	-0.00795559	-0.00341195	-0.00507137	-0.000801075	#NULL!	#NULL!	#NULL!	2	1	0	1	2	0	0	0	0	0	0	1	48	1	48	47.4	1	1	1	48
0	0	2	630227	509129	1.13936e+06	501179	19345.4	30	-0.0050926	0.00257098	-0.0181355	0.00695993	#NULL!	#NULL!	#NULL!	1	2	0	1	1	0	0	0	0	1	1	1	30	1	30	68.2	1	1	1	30
0	0	2	630941	554095	1.18504e+06	486582	16525.7	75	0.00955974	-0.00140206	-0.00387354	-0.00823917	#NULL!	#NULL!	#NULL!	1	2	0	0	1	0	0	0	1	0	0	2	150	1	75	41	1	1	2	75
0	0	1	723986	674265	1398251	569015	25741.5	47	0.00041644	-0.00198747	-0.0029187	-0.00684753	#NULL!	#NULL!	#NULL!	1	1	1	1	1	1	1	1	1	1	1	2	94	2	94	24	1	2	2	47
0	0	1	601266	552499	1.15376e+06	480679	26119.9	56	-0.00629214	-0.00609547	0.00738153	-0.00445003	#NULL!	#NULL!	#NULL!	0	2	0	1	0	0	0	0	1	1	1	2	112	1	56	23	1	1	2	56
0	0	2	599756	503708	1.10346e+06	462564	17126.2	41	-0.000973001	0.000774963	0.00317063	-0.00194972	#NULL!	#NULL!	#NULL!	1	1	1	2	1	0	0	0	1	1	#NULL!	2	82	2	82	38	1	2	2	41
0	0	1	699772	628473	1.32825e+06	552202	57670.3	73	0.00250457	0.0013748	-0.00179311	-0.00535307	#NULL!	#NULL!	#NULL!	1	1	0	0	1	0	0	0	0	2	1	1	73	1	73	33	1	1	1	73
0	0	1	615524	551836	1.16736e+06	483828	21786.3	72	0.00329547	-0.0031796	0.00133443	-0.00150311	#NULL!	#NULL!	#NULL!	2	1	0	2	2	0	1	1	1	1	0	2	144	1	72	30.4	1	1	2	72
0	0	1	703891	606533	1.31042e+06	556685	22019.4	85	0.0024296	-0.00539157	-0.000466196	-0.00459904	#NULL!	#NULL!	#NULL!	0	2	2	0	0	0	0	0	0	0	0	1	85	3	255	23.3	1	3	1	85
1	1	2	519947	484726	1.00467e+06	397705	16983.9	44	-0.00649601	-0.00528031	0.00347895	-0.000235223	210.526	210.526	#NULL!	0	0	0	2	0	1	1	1	1	0	0	2	88	1	44	45.4	2	2	4	88
1	1	2	612483	516723	1.12921e+06	473359	28587.1	51	0.00840808	-0.000208658	-0.00587215	-0.00156168	#NULL!	#NULL!	#NULL!	0	2	2	1	0	0	0	0	0	0	0	1	51	3	153	49.8	2	6	2	102
1	1	1	809460	802059	1.61152e+06	631776	38742.8	101	-0.0044008	-0.00012676	-0.00177152	0.00295118	#NULL!	#NULL!	#NULL!	1	2	0	1	1	0	0	0	2	0	0	3	303	1	101	26.1	2	2	6	202
1	1	2	616682	510323	1.12701e+06	500324	24905.9	39	0.0044729	-0.00312103	0.000753537	-0.000838078	381.949	381.949	#NULL!	1	0	1	1	1	0	0	0	1	2	1	2	78	2	78	38.4	2	4	4	78
1	1	2	585501	483776	1.06928e+06	468764	17530.8	50	-0.00654136	0.00514582	-0.0149386	0.00175215	303.03	303.03	#NULL!	2	2	1	2	2	0	0	0	0	2	1	1	50	2	100	43.8	2	4	2	100
1	1	1	674796	574350	1.24915e+06	538453	19815.1	35	0.00325736	0.00111507	0.00563319	0.00293789	210.526	210.526	#NULL!	2	2	0	1	2	0	0	0	1	1	1	2	70	1	35	21.8	2	2	4	70
1	1	1	612457	539488	1.15194e+06	476244	29031	28	0.0118926	-0.00495808	-0.00168754	0.00392558	95.4873	95.4873	#NULL!	1	2	1	2	1	0	0	0	0	0	0	1	28	2	56	32.4	2	4	2	56
1	1	1	595448	554134	1.14958e+06	457381	23039.4	38	-0.00828138	-0.00687034	0.00560142	-0.00577731	210.526	210.526	#NULL!	1	1	0	1	1	0	0	0	0	2	2	1	38	1	38	29.6	2	2	2	76
1	1	1	712316	583295	1.29561e+06	555752	33678	17	0.00348726	-0.00182913	-0.0010435	-0.00627996	294.444	294.444	#NULL!	1	1	2	2	1	0	0	0	2	2	2	3	51	3	51	33.6	2	6	6	34
1	1	1	682363	630232	1.3126e+06	536357	27820.7	48	0.00101264	0.00166241	0.000408171	-0.00336584	367.031	367.031	#NULL!	0	2	1	0	0	0	0	0	1	1	1	2	96	2	96	20.8	2	4	4	96
1	1	2	630950	551219	1.18217e+06	494672	15363.9	58	0.00253412	0.00102464	0.00221993	-0.00109701	69.4444	69.4444	#NULL!	1	1	0	1	1	1	1	1	1	1	0	2	116	1	58	76.6	2	2	4	116
1	1	1	606704	571694	1.1784e+06	477200	22047.5	47	0.0169927	-0.0092013	-0.0095078	-0.00284335	421.053	421.053	#NULL!	0	1	1	1	0	1	1	1	1	2	0	2	94	2	94	28.7	2	4	4	94
1	1	2	606905	501943	1.10885e+06	493536	39486.6	35	-0.00101655	-0.00109608	-0.00373984	-0.00117886	303.03	303.03	#NULL!	0	1	1	0	0	0	0	0	0	0	0	1	35	2	70	60.8	2	4	2	70
1	1	1	676471	571417	1.24789e+06	554747	39512.9	82	0.00153387	0.00183317	0.00326411	0.000237899	277.778	277.778	#NULL!	1	1	#NULL!	0	1	0	0	0	0	0	0	1	82	#NULL!	#NULL!	26	2	#NULL!	2	164
1	1	2	578727	560386	1.13911e+06	468855	10612.5	53	-0.000542395	-0.00427596	0.00160772	-0.000359543	#NULL!	#NULL!	#NULL!	1	2	0	2	1	0	0	0	0	1	1	1	53	1	53	43	2	2	2	106
1	1	1	709244	595718	1.30496e+06	563333	18575	37	0.00660447	-0.000995489	0.00381246	0.00635097	#NULL!	#NULL!	#NULL!	2	2	0	0	2	0	0	0	1	2	0	2	74	1	37	20.5	2	2	4	74
1	1	2	591871	487117	1.07899e+06	466871	17635.3	31	0.002983	-0.00312305	0.00062713	-0.00457061	105.263	105.263	#NULL!	1	2	0	0	1	0	0	0	1	1	1	2	62	1	31	46.4	2	2	4	62
1	1	1	600914	558803	1.15972e+06	473708	22647.7	27	-0.00350897	0.023259	0.0109718	-0.0159681	#NULL!	#NULL!	#NULL!	0	1	0	0	0	0	0	0	0	1	1	1	27	1	27	33	2	2	2	54
1	1	1	684747	516501	1.20125e+06	547816	36680.3	68	-0.0144507	-0.0118563	0.00954235	-0.00187363	155.763	155.763	#NULL!	0	1	0	1	0	0	1	1	1	1	1	2	136	1	68	22.9	2	2	4	136
1	1	1	826748	618165	1.44491e+06	646309	23809.7	36	0.00474981	-0.000712337	1.64607e-05	0.0014417	845.07	875.082	30.012	1	1	0	0	1	1	1	1	1	1	1	2	72	1	36	24.9	2	2	4	72
1	1	1	633434	535010	1.16844e+06	488631	34826.7	21	-0.0123271	0.0239147	-0.0104537	-0.00564308	433.205	433.205	#NULL!	1	1	1	0	1	1	1	1	0	0	0	1	21	2	42	37.9	2	4	2	42
1	1	1	703901	551279	1.25518e+06	554673	49342.5	37	-0.0117939	-0.010538	2.10049e-05	-0.00270787	444.912	444.912	#NULL!	0	2	1	2	0	0	0	0	0	1	1	1	37	2	74	26.5	2	4	2	74
1	1	1	706681	574514	1.2812e+06	548146	35688.5	40	0.00385026	-0.00135383	0.00297197	-0.00435696	#NULL!	#NULL!	#NULL!	1	1	1	2	1	1	1	1	1	1	1	2	80	2	80	28.8	2	4	4	80
1	1	2	586607	472364	1.05897e+06	458697	25819.6	29	-0.00645147	-0.0019263	-0.00535363	0.00538657	304.067	304.067	#NULL!	1	1	1	1	1	1	1	1	0	2	1	1	29	2	58	47	2	4	2	58
1	1	1	596692	536593	1.13329e+06	479549	25206.5	63	0.00385221	-0.00419946	-0.00282209	-0.00231295	393.671	393.671	#NULL!	1	2	2	1	1	1	0	0	1	0	0	2	126	3	189	27.2	2	6	4	126
1	1	1	790423	543063	1.33349e+06	616854	26911.7	74	0.00355739	0.00488332	0.00320565	-0.00389787	155.763	173.77	18.0072	1	2	0	1	1	0	0	0	0	2	2	1	74	1	74	20.3	2	2	2	148
1	1	2	591306	494855	1.08616e+06	451021	16499.5	111	0.00194574	-0.00133948	-0.00545654	-0.00256426	246.479	246.479	#NULL!	2	0	1	1	2	2	2	2	1	0	0	2	222	2	222	60	2	4	4	222
1	1	2	629009	531734	1.16074e+06	486073	27634.2	48	-0.00171043	0.00110973	0.000531877	0.00485888	400	400	#NULL!	1	1	0	2	0	0	0	0	1	1	1	2	96	1	48	52.4	2	2	4	96
1	1	1	640391	542477	1.18287e+06	492547	20402.6	49	-0.00205454	0.00103232	0.000106985	0.00235579	842.105	842.105	#NULL!	0	2	0	1	0	0	0	0	#NULL!	0	0	#NULL!	#NULL!	1	49	29.1	2	2	#NULL!	98
1	1	2	759870	676719	1.43659e+06	620798	22987.2	71	-0.00203712	0.00383893	-0.00233904	-0.000111838	233.333	293.357	60.024	1	2	0	1	1	0	0	0	2	0	0	3	213	1	71	43.4	2	2	6	142
1	1	2	616121	479060	1.09518e+06	476750	12531.3	34	-0.0298653	0.0551485	-0.0424623	-0.00762525	585.758	585.758	#NULL!	0	1	0	0	0	1	1	1	1	0	0	2	68	1	34	41	2	2	4	68
1	1	2	513838	528327	1.04216e+06	396017	19710.8	18	0.00149994	-0.00291439	0.000405352	-0.0030636	343.938	343.938	#NULL!	1	1	1	1	1	1	1	1	2	0	0	3	54	2	36	76.4	2	4	6	36
1	1	1	653945	566160	1.2201e+06	506727	25989.7	20	-0.0126687	0.018142	-0.00734017	-0.00356181	#NULL!	97.2826	97.2826	0	2	0	2	0	0	0	0	0	2	2	1	20	1	20	23.1	2	2	2	40
1	1	2	629710	514683	1.14439e+06	494463	21042.1	26	0.000259298	-0.00331512	0.00250082	0.00401087	105.263	105.263	#NULL!	1	1	0	0	1	0	0	0	1	0	0	2	52	1	26	59.4	2	2	4	52
1	1	1	647936	642415	1.29035e+06	508303	22935	60	-4.78271e-05	0.000338615	0.00458257	0.00364917	416.667	416.667	#NULL!	0	1	0	1	0	0	0	0	1	2	1	2	120	1	60	26	2	2	4	120
1	1	2	546406	515404	1.06181e+06	432018	29579.2	43	-0.00693102	0.0196909	-0.00190479	-0.0126368	#NULL!	#NULL!	#NULL!	2	2	0	1	2	0	0	0	1	1	0	2	86	1	43	45.4	2	2	4	86
1	1	1	640678	533105	1.17378e+06	485825	40661.6	45	0.00315095	0.000347711	-0.0010242	-0.00109551	210.526	285.489	74.9625	1	2	1	2	1	0	0	0	2	0	0	3	135	2	90	23.7	2	4	6	90
1	1	2	705872	548250	1.25412e+06	543433	21903.9	92	0.00251356	0.00274271	0.00173872	0.00170703	233.645	233.645	#NULL!	0	2	0	2	0	1	0	0	1	0	0	2	184	1	92	48.4	2	2	4	184
1	1	2	667754	478133	1.14589e+06	531812	28256	25	0.00485097	0.00169587	0.000623838	-0.00798539	#NULL!	#NULL!	#NULL!	1	1	1	1	1	1	1	1	1	1	1	2	50	2	50	39.4	2	4	4	50
1	1	2	606396	497531	1.10393e+06	482963	38442.3	28	0.00181736	-0.0051076	0.00393066	-0.00878362	859.845	859.845	#NULL!	0	2	0	2	0	0	0	0	0	1	1	1	28	1	28	78.8	2	2	2	56
1	1	1	619584	543025	1.16261e+06	493644	26133.1	49	-0.00157137	0.00467145	0.00671645	-0.00369494	351.371	351.371	#NULL!	0	1	1	2	0	1	1	1	1	2	2	2	98	2	98	23	2	4	4	98
1	1	1	713112	604272	1.31738e+06	548730	26929.3	70	0.00639184	-0.00370041	-0.00565987	-0.00160994	155.763	155.763	#NULL!	2	1	1	1	2	0	0	0	2	0	0	3	210	2	140	23.7	2	4	6	140
1	1	1	661668	621451	1.28312e+06	494584	31028.2	62	-0.000852563	0.0114194	0.00379004	-0.00835623	492.958	492.958	#NULL!	1	2	0	1	1	0	0	0	1	1	1	2	124	1	62	20.8	2	2	4	124
1	1	1	667186	594661	1.26185e+06	517111	32372.5	42	-0.00202855	-0.0010975	0.00146556	0.0035563	105.634	105.634	#NULL!	0	2	0	0	0	0	0	0	0	0	0	1	42	1	42	22.3	2	2	2	84
1	1	1	659510	564194	1.2237e+06	498497	23326.4	56	0.00563339	-0.00266881	-0.00544466	-0.00244038	#NULL!	#NULL!	#NULL!	1	1	1	1	1	1	1	1	2	1	1	3	168	2	112	30.6	2	4	6	112
1	1	1	631880	510091	1.14197e+06	504348	28991.8	58	0.00450538	-0.0020228	-0.00112324	-0.00260451	210.526	210.526	#NULL!	1	2	1	1	1	0	0	0	0	1	1	1	58	2	116	25.6	2	4	2	116
1	2	1	710045	582068	1.29211e+06	565060	29696.7	48	0.00788998	-0.0051117	-0.00668185	0.0039199	#NULL!	#NULL!	#NULL!	0	1	0	1	0	1	1	1	0	1	1	1	48	1	48	23	2	2	2	96
1	2	2	706168	573231	1.2794e+06	562880	9750.95	91	0.000617416	0.000267173	0.00266076	-0.00213604	#NULL!	#NULL!	#NULL!	1	2	1	1	1	0	0	0	0	1	0	1	91	2	182	44	2	4	2	182
1	2	1	633156	626681	1.25984e+06	506629	46874.8	73	-0.0197959	0.00254596	-0.0217071	0.0118824	#NULL!	#NULL!	#NULL!	1	1	0	1	1	0	0	0	1	1	0	2	146	1	73	26.1	2	2	4	146
1	2	2	713073	584065	1.29714e+06	580711	29553.1	61	0.00368841	0.000713802	0.00311479	-0.000710048	211.268	211.268	#NULL!	2	1	1	2	2	1	1	1	0	0	0	1	61	2	122	43.2	2	4	2	122
1	2	2	595504	471104	1.06661e+06	462201	21042.4	79	-0.00163512	0.0162959	0.00683875	-0.0137293	52.8169	52.8169	#NULL!	1	2	0	0	1	0	0	0	1	0	0	2	158	1	79	37.2	2	2	4	158
1	2	2	664096	586037	1.25013e+06	521853	50934.7	38	-0.00370989	-0.00256514	0.00403394	0.00144611	35.2113	35.2113	#NULL!	1	2	1	1	1	0	0	0	1	1	#NULL!	2	76	2	76	43.6	2	4	4	76
1	2	2	622338	513159	1.1355e+06	512102	15481.4	90	-0.0119461	0.0205254	-0.0175381	-0.0034633	#NULL!	#NULL!	#NULL!	1	1	0	2	0	0	0	0	0	1	1	1	90	1	90	49.8	2	2	2	180
1	2	1	670675	675257	1.34593e+06	523667	37398.2	56	-0.000228329	0.00193338	-0.00378212	-0.00546231	105.263	105.263	#NULL!	0	2	0	1	0	0	0	0	1	1	1	2	112	1	56	31.8	2	2	4	112
1	2	2	622917	485815	1.10873e+06	494169	12818.6	66	-0.00270971	0.00284789	-0.0145459	0.00613409	#NULL!	#NULL!	#NULL!	0	1	0	0	0	1	1	1	0	2	2	1	66	1	66	34.4	2	2	2	132
1	2	1	742856	652997	1.39585e+06	576856	21224.8	40	0.00480644	0.0011637	-0.00146213	-0.00742061	70.4225	70.4225	#NULL!	1	1	0	1	1	1	1	1	1	1	1	2	80	1	40	23.5	2	2	4	80
1	2	1	541181	532827	1.07401e+06	419054	77224	73	0.00255659	0.00688992	0.00858565	0.0101603	281.69	281.69	#NULL!	0	1	1	1	0	1	1	1	2	0	0	3	219	2	146	27.7	2	4	6	146
1	2	1	804107	669028	1.47313e+06	639216	17842.6	71	0.00357171	0.00758402	0.00525843	-0.00651129	421.053	421.053	#NULL!	0	1	0	2	0	0	0	0	1	1	1	2	142	1	71	24.2	2	2	4	142
1	2	2	614911	573022	1.18793e+06	482340	23927	66	0.00506769	-0.0013707	-0.00270397	-0.00204125	#NULL!	#NULL!	#NULL!	1	1	0	2	1	1	1	1	2	0	0	3	198	1	66	43.8	2	2	6	132
1	2	2	615224	501398	1.11662e+06	484206	14515.5	52	-0.00631978	0.0175485	0.00470277	-0.00762899	#NULL!	#NULL!	#NULL!	0	2	1	1	0	0	0	0	1	1	1	2	104	2	104	39.6	2	4	4	104
1	2	1	578018	579193	1.15721e+06	449181	55790.3	49	0.00366756	-0.00262736	0.0010203	-0.00571086	211.268	211.268	#NULL!	1	1	1	1	1	1	1	1	1	1	1	2	98	2	98	26.1	2	4	4	98
1	2	2	643259	542826	1.18609e+06	503444	21055.2	50	0.00177808	0.000229358	-0.000340289	-0.0050274	#NULL!	#NULL!	#NULL!	0	1	0	1	0	0	0	0	1	1	1	2	100	1	50	49.6	2	2	4	100
1	2	1	677085	558650	1.23574e+06	550936	30062.2	47	0.00500926	-0.00209075	-0.00551272	-0.000517382	#NULL!	#NULL!	#NULL!	0	2	0	1	0	0	0	0	1	0	0	2	94	1	47	32.1	2	2	4	94
1	2	2	563072	487793	1.05086e+06	443672	21720.9	72	0.00499757	-0.000583452	-0.00819934	-0.000454129	70.4225	70.4225	#NULL!	1	0	2	2	1	2	2	2	1	1	1	2	144	3	216	79.2	2	6	4	144
1	2	1	831468	690634	1.5221e+06	662556	30897.6	79	-0.00628608	-0.00224552	0.00360896	-0.000385605	422.535	422.535	#NULL!	1	0	0	1	1	0	1	1	2	1	1	3	237	1	79	22	2	2	6	158
1	2	1	625441	548491	1.17393e+06	488184	33951.9	45	-0.00814878	-0.00296728	-0.00101514	-0.00137866	246.479	246.479	#NULL!	1	2	0	2	1	0	0	0	0	2	0	1	45	1	45	26.8	2	2	2	90
1	2	2	569328	463425	1.03275e+06	454731	19919.6	42	0.00268048	0.00101095	0.00359593	0.00249892	#NULL!	#NULL!	#NULL!	0	2	1	1	0	0	0	0	0	1	1	1	42	2	84	75.6	2	4	2	84
1	2	2	658692	577643	1.23634e+06	527922	23927	50	0.0100219	-0.00177709	-0.00203773	-0.00182621	140.845	140.845	#NULL!	1	0	0	1	1	1	1	1	1	1	1	2	100	1	50	55.2	2	2	4	100
1	2	1	589235	566313	1.15555e+06	474847	39943.7	70	-0.00527141	0.000318171	-0.00642469	0.0101159	#NULL!	#NULL!	#NULL!	1	2	1	1	1	0	0	0	1	1	0	2	140	2	140	32.3	2	4	4	140
1	2	2	645504	473212	1.11872e+06	510271	14593.7	24	-0.00279027	0.00419413	-0.0104328	0.00463063	#NULL!	#NULL!	#NULL!	2	2	0	0	2	0	0	0	0	0	0	1	24	1	24	36.6	2	2	2	48
1	2	2	639565	519722	1.15929e+06	508313	28077.9	43	-0.00595862	0.0081545	-0.00995488	-0.00364899	#NULL!	#NULL!	#NULL!	1	0	0	1	1	0	0	0	0	0	0	1	43	1	43	30.8	2	2	2	86
1	2	2	692127	508828	1.20096e+06	527038	19423.7	73	0.00355179	-0.00145057	-0.00162208	-0.0053687	#NULL!	#NULL!	#NULL!	0	2	0	2	0	0	0	0	1	1	1	2	146	1	73	40	2	2	4	146
1	2	1	640421	537011	1.17743e+06	491310	34918.3	14	-0.00403459	-0.00494462	0.00049014	0.00114212	#NULL!	#NULL!	#NULL!	1	2	1	1	1	0	0	0	0	1	1	1	14	2	28	27.3	2	4	2	28
1	2	2	610943	570699	1.18164e+06	498134	31850.5	54	0.0011499	-0.00144617	-0.00285733	0.00137806	421.794	421.794	#NULL!	1	2	0	2	1	0	0	0	1	2	2	2	108	1	54	51.8	2	2	4	108
1	2	2	678099	519421	1.19752e+06	524147	27242.5	68	-0.00715102	0.000535746	0.00161773	0.0053585	#NULL!	#NULL!	#NULL!	2	1	0	1	2	0	1	1	1	0	0	2	136	1	68	45	2	2	4	136
1	2	1	683712	580394	1.26411e+06	544158	34487.1	31	0.00337562	0.00306862	-0.00570919	0.00447169	155.763	155.763	#NULL!	0	2	1	2	0	0	0	0	1	1	0	2	62	2	62	28.9	2	4	4	62
1	2	2	574285	487297	1.06158e+06	438699	25062.5	20	-0.00384219	0.00168782	0.00690364	0.0050634	#NULL!	#NULL!	#NULL!	1	1	0	1	1	1	1	1	2	2	2	3	60	1	20	41.6	2	2	6	40
1	2	2	625315	492169	1.11748e+06	470357	33377.8	56	-0.000452074	0.0031056	0.00266075	0.010201	#NULL!	#NULL!	#NULL!	1	2	1	2	1	0	0	0	1	0	0	2	112	2	112	59.4	2	4	4	112
1	2	1	633225	627834	1.26106e+06	508499	43389.8	108	-0.00138694	0.00678878	-0.00418551	-0.00778002	140.845	140.845	#NULL!	0	2	1	2	0	0	0	0	1	1	1	2	216	2	216	22.9	2	4	4	216
1	2	1	698492	608972	1.30746e+06	553886	35113.9	67	0.00258229	0.00303356	-0.00250764	0.00115833	210.526	210.526	#NULL!	1	1	0	1	1	1	1	1	2	1	1	3	201	1	67	27	2	2	6	134
1	2	1	740734	705554	1.44629e+06	577565	44277.4	30	-0.00315848	0.00423599	-0.000599971	0.00697419	105.263	105.263	#NULL!	1	2	1	0	1	0	0	0	2	2	2	3	90	2	60	24.7	2	4	6	60
1	2	1	635366	526108	1.16147e+06	504752	23796.5	60	0.00438339	0.00588178	-0.00150276	0.000904296	527.798	527.798	#NULL!	1	2	0	0	1	0	0	0	0	2	1	1	60	1	60	26	2	2	2	120
1	3	2	646409	548912	1.19532e+06	524333	32294.3	53	0.00397506	0.00210415	-0.00164847	-0.00448506	233.645	233.645	#NULL!	1	2	1	0	1	0	0	0	1	2	2	2	106	2	106	44.6	2	4	4	106

## Sheet: Legend
Variable
Patients	Patients	1	Controls	0
Diagnosis	Controls	0	Schizophrenia	1	Bipolar disorder	2	Other psychosis	3
Gender	Male	1	Female	2
SNP	Major homozygote	0	Hetereozygote	1	Minor homozygote	2
